# Supplementary material for: Physiological Variability during Prehospital Stroke Care: Which Monitoring and Interventions Are Used?
Source: Healthcare (Basel). 2024 Apr 15;12(8):835. doi: 10.3390/healthcare12080835 (PMC11050416; doi:10.3390/healthcare12080835)
Supplement: Supplementary file 1 [file healthcare-12-00835-s001.zip]

Archive with 2 entries (2 files):
- Supplementary material table S1.pdf
- Supplementary material Figure S1.pdf
